# Supplementary material for: Development of Simvastatin-Loaded Particles Using Spray Drying Method for Ex Tempore Preparation of Cartridges for 2D Printing Technology
Source: Pharmaceutics. 2023 Aug 28;15(9):2221. doi: 10.3390/pharmaceutics15092221 (PMC10537374; doi:10.3390/pharmaceutics15092221)
Supplement: Supplementary file 1 [file pharmaceutics-15-02221-s001.zip]

Archive with 1 entries (1 files):
- pharmaceutics-2562134-supplementary.pdf
